# Supplementary material for: The Clinical Utilisation of Respiratory Elastance Software (CURE Soft): a bedside software for real-time respiratory mechanics monitoring and mechanical ventilation management
Source: Biomed Eng Online. 2014 Sep 30;13:140. doi: 10.1186/1475-925X-13-140 (PMC4192763; doi:10.1186/1475-925X-13-140)
Supplement: Supplementary file 7 — Additional file 7: CURE_v1.0.11-experimental. (ZIP 4 MB) [file 12938_2014_875_MOESM7_ESM.zip]

Archive with 5 entries (4 files):
- CURE_v1.0.11-experimental/CURE.jar
- CURE_v1.0.11-experimental/lib/
- CURE_v1.0.11-experimental/lib/RXTXcomm.jar
- CURE_v1.0.11-experimental/patient8.txt
- CURE_v1.0.11-experimental/startCURE.bat
