# Supplementary material for: The Clinical Utilisation of Respiratory Elastance Software (CURE Soft): a bedside software for real-time respiratory mechanics monitoring and mechanical ventilation management
Source: Biomed Eng Online. 2014 Sep 30;13:140. doi: 10.1186/1475-925X-13-140 (PMC4192763; doi:10.1186/1475-925X-13-140)
Supplement: Supplementary file 7 — Additional file 7: CURE_v1.0.11-experimental. (ZIP 4 MB) [file 12938_2014_875_MOESM7_ESM.zip › CURE_v1.0.11-experimental/patient8.txt]

BS	S:27066
0.91	13.09
55.12	13.79
54.86	15.48
53.24	17.03
52.73	17.84
49.62	17.11
47.40	16.95
46.86	15.63
46.35	15.36
43.76	14.57
43.26	14.07
41.14	13.58
40.29	12.94
39.72	12.63
36.80	12.28
34.92	12.18
33.66	11.83
31.84	11.79
29.93	11.80
29.40	11.96
27.84	12.51
26.72	13.22
24.96	14.25
23.71	15.22
22.02	16.39
20.71	17.56
19.04	18.61
17.53	19.51
15.77	20.21
14.43	20.69
13.17	21.10
11.64	21.32
10.10	21.49
8.51	21.65
7.21	21.60
5.96	21.59
-13.02	21.47
-25.50	20.41
-30.20	18.25
-26.13	16.90
-26.05	16.49
-24.80	16.23
-25.16	16.26
-24.94	16.11
-23.97	16.02
-23.67	15.92
-22.19	15.88
-21.05	15.81
-21.88	15.78
-19.87	15.58
-18.52	15.53
-17.82	15.44
-16.50	15.40
-15.39	15.30
-15.45	15.30
-13.89	15.25
-13.24	15.31
-12.23	15.30
-12.06	15.30
-12.12	15.30
-11.60	15.29
-11.84	15.28
-10.99	15.22
-10.56	15.22
-10.74	15.19
-10.18	15.16
-9.31	15.13
-9.61	15.11
-8.74	15.06
-8.16	15.05
-7.84	15.05
-6.71	15.05
-6.87	15.05
-6.49	15.13
-7.40	15.13
-6.89	15.13
-6.51	15.05
-7.16	15.05
-6.46	15.13
-6.76	15.13
-7.17	15.13
-7.17	15.13
-6.91	15.13
-7.17	15.13
-7.13	15.13
-7.39	15.13
-7.19	15.13
-7.86	15.13
-7.51	15.13
-7.18	15.13
-8.02	15.14
-7.20	15.13
-7.42	15.13
-7.37	15.13
-7.39	15.13
-7.44	15.13
-7.92	15.13
-7.86	15.13
-7.61	15.13
-7.08	15.13
-7.17	15.13
-7.31	15.13
-6.71	15.05
-7.28	15.05
-6.73	15.13
-7.20	15.21
-8.04	15.22
-7.48	15.13
-7.42	15.13
-7.32	15.13
-7.55	15.13
-7.23	15.13
-7.13	15.13
-7.33	15.05
-6.46	15.05
-5.95	15.05
-6.17	14.97
-5.57	14.97
-5.09	14.99
-5.45	14.96
-4.99	14.97
-4.97	14.99
-4.83	14.98
-4.84	14.96
-4.69	14.97
-4.65	15.02
-4.78	14.96
-4.87	14.99
-4.66	14.96
-4.72	14.97
-4.53	14.96
-4.33	14.97
-4.34	14.96
-4.19	14.90
-3.83	14.89
-3.65	14.88
-3.61	14.96
-3.89	14.96
-4.10	14.97
-4.30	14.83
-3.72	14.81
-3.26	14.80
-2.98	14.80
-2.71	14.80
-1.95	14.86
-1.70	14.87
-1.29	14.80
-0.98	14.80
-0.55	14.76
-0.35	14.72
0.01	14.71
0.24	14.66
0.47	14.41
0.80	13.56
BE
BS	S:27067
0.89	12.93
57.20	13.64
55.80	15.50
53.53	17.18
51.80	18.07
52.36	17.36
50.51	17.40
47.89	16.29
46.95	16.06
45.40	15.26
43.22	14.71
41.95	14.15
39.75	13.52
38.62	13.09
37.40	12.71
36.30	12.40
34.48	12.11
32.48	11.93
31.15	11.88
29.49	11.83
28.50	11.99
26.70	12.29
25.55	13.00
24.20	13.69
22.30	14.68
20.75	15.82
19.51	17.06
18.03	18.16
16.46	19.18
15.32	19.88
13.08	20.51
12.00	20.89
10.24	21.09
9.09	21.37
7.35	21.58
5.82	21.60
-13.40	21.51
-27.32	20.50
-32.02	18.35
-26.28	16.94
-28.20	16.54
-25.72	16.26
-24.75	16.22
-25.44	16.18
-24.23	16.07
-23.68	16.00
-22.85	15.90
-22.28	15.82
-20.92	15.76
-21.09	15.69
-19.91	15.65
-19.33	15.64
-18.70	15.54
-17.89	15.52
-17.33	15.50
-16.09	15.39
-16.31	15.32
-14.56	15.30
-13.87	15.26
-13.78	15.33
-13.13	15.38
-12.22	15.30
-12.72	15.31
-12.16	15.30
-12.33	15.30
-12.78	15.31
-11.63	15.30
-11.77	15.30
-11.61	15.30
-11.70	15.32
-11.75	15.30
-11.30	15.28
-11.07	15.30
-11.16	15.22
-10.63	15.18
-10.80	15.13
-9.59	15.16
-9.62	15.22
-10.39	15.22
-10.06	15.17
-9.63	15.16
-9.96	15.17
-8.97	15.15
-8.90	15.19
-9.90	15.19
-9.43	15.16
-8.76	15.15
-8.98	15.15
-8.28	15.13
-7.57	15.12
-8.30	15.14
-7.34	15.13
-7.69	15.13
-7.55	15.13
-7.28	15.13
-7.08	15.13
-7.51	15.13
-7.37	15.08
-7.65	15.13
-7.01	15.13
-7.62	15.11
-7.10	15.05
-6.41	15.05
-6.73	15.04
-5.91	15.03
-5.54	14.97
-5.45	14.92
-4.90	14.84
-4.65	14.96
-4.74	15.04
-4.94	15.05
-5.04	15.05
-5.20	15.00
-5.13	14.97
-4.87	14.99
-5.04	14.99
-4.91	14.91
-4.79	14.91
-4.45	14.90
-4.33	14.90
-3.98	14.89
-3.84	14.96
-3.96	14.96
-4.07	14.96
-3.81	14.89
-3.93	14.94
-3.96	14.97
-4.10	14.96
-4.23	14.96
-4.39	14.97
-4.34	14.96
-4.40	14.95
-4.15	14.90
-3.83	14.88
-3.48	14.80
-3.41	14.80
-2.98	14.80
-2.42	14.77
-1.62	14.77
-1.16	14.87
-1.05	14.88
-1.55	14.88
-1.45	14.88
-1.22	14.80
-1.06	14.76
-0.29	14.46
0.70	13.50
BE
BS	S:27068
0.82	13.04
57.29	13.79
56.12	15.61
54.81	17.22
53.23	18.17
51.12	17.54
50.49	17.41
48.30	16.34
46.99	16.06
45.25	15.38
43.84	14.72
42.59	14.15
40.88	13.63
39.21	13.14
36.59	12.88
36.76	12.44
34.67	12.21
33.26	12.02
31.66	11.98
30.33	11.93
28.87	12.10
26.91	12.45
25.96	13.05
23.69	13.88
22.56	14.99
21.13	16.26
19.52	17.64
17.90	18.81
16.63	19.78
14.80	20.56
13.69	21.22
11.99	21.57
10.46	21.76
9.09	21.83
7.40	21.85
5.90	21.85
-15.73	21.73
-27.07	20.61
-31.83	18.40
-26.41	16.97
-27.82	16.54
-25.10	16.26
-24.46	16.23
-24.86	16.18
-24.33	16.05
-22.84	15.96
-22.37	15.88
-21.53	15.81
-20.80	15.76
-20.38	15.66
-19.18	15.63
-18.41	15.53
-16.98	15.42
-16.74	15.40
-16.11	15.39
-15.27	15.39
-15.64	15.38
-14.92	15.36
-14.05	15.26
-13.84	15.34
-12.60	15.38
-12.01	15.32
-13.15	15.32
-11.53	15.22
-10.96	15.19
-11.15	15.20
-9.98	15.17
-9.94	15.09
-9.01	15.07
-9.13	15.14
-8.33	15.13
-8.13	15.14
-8.26	15.21
-8.07	15.22
-8.04	15.22
-9.25	15.30
-9.20	15.30
-9.19	15.24
-10.77	15.24
-9.99	15.22
-10.34	15.22
-10.09	15.20
-10.15	15.17
-9.57	15.16
-9.36	15.13
-9.07	15.07
-8.83	15.19
-8.38	15.22
-9.52	15.22
-8.93	15.16
-8.39	15.14
-9.17	15.15
-8.51	15.14
-8.08	15.13
-7.99	15.13
-7.67	15.07
-6.97	15.05
-7.36	15.05
-6.70	15.05
-6.45	15.05
-6.16	15.05
-5.98	15.05
-6.16	15.05
-5.97	15.05
-6.16	15.05
-5.91	15.05
-5.77	15.05
-6.08	15.05
-6.22	15.05
-5.97	15.05
-6.57	15.05
-5.68	15.01
-5.35	14.99
-5.77	14.97
-4.96	14.97
-4.70	14.91
-4.25	14.90
-3.91	14.89
-3.96	14.96
-4.42	15.05
-4.68	15.05
-4.89	14.99
-4.87	14.97
-5.16	14.99
-4.91	15.05
-4.94	15.05
-5.08	14.97
-4.76	14.96
-4.57	14.90
-4.28	14.90
-4.10	14.90
-3.64	14.88
-3.49	14.88
-3.56	14.90
-3.63	14.96
-3.72	14.96
-4.20	14.97
-4.01	14.97
-4.12	14.96
-4.46	14.96
-4.50	14.97
-4.38	14.96
-4.33	14.90
-4.11	14.89
-3.56	14.82
-3.30	14.80
-2.90	14.80
-2.08	14.76
-1.39	14.77
-1.06	14.86
-1.09	14.88
-1.23	14.88
-1.48	14.88
-1.51	14.88
-1.43	14.88
-1.65	14.96
-2.05	14.97
-2.21	14.96
-2.40	14.94
-2.09	14.88
-1.82	14.88
-1.66	14.86
-1.34	14.86
-1.22	14.80
-0.92	14.80
-0.68	14.79
-0.30	14.71
0.12	14.56
0.65	13.97
BE
BS	S:27069
0.89	12.94
57.24	13.64
55.81	15.44
55.51	17.03
53.38	17.96
51.45	17.36
50.12	17.27
47.36	16.31
46.12	16.00
45.02	15.26
43.36	14.75
42.22	14.11
40.97	13.62
39.14	13.15
38.65	12.82
36.50	12.34
34.04	12.26
33.22	11.95
32.14	11.83
30.04	11.87
28.81	12.03
26.72	12.44
25.84	12.97
24.38	13.81
22.00	14.74
20.95	15.86
19.76	17.06
18.12	18.24
16.79	19.19
15.37	20.00
13.43	20.63
12.11	21.07
10.39	21.31
9.08	21.56
7.46	21.68
5.85	21.68
-13.40	21.57
-26.61	20.51
-30.70	18.32
-27.48	16.92
-27.23	16.51
-23.91	16.21
-26.34	16.27
-24.36	16.16
-24.71	16.07
-23.55	15.98
-23.29	15.91
-22.00	15.81
-21.36	15.77
-20.74	15.72
-20.02	15.66
-18.69	15.54
-18.31	15.45
-17.06	15.41
-15.28	15.36
-16.08	15.32
-14.42	15.27
-13.39	15.25
-13.23	15.32
-11.93	15.30
-11.64	15.30
-11.45	15.22
-11.41	15.22
-11.03	15.21
-10.70	15.18
-10.11	15.17
-9.78	15.13
-9.25	15.13
-9.47	15.13
-8.88	15.13
-8.14	15.13
-8.74	15.19
-8.27	15.21
-8.43	15.30
-9.16	15.32
-9.88	15.30
-10.12	15.30
-10.96	15.30
-10.59	15.30
-10.77	15.30
-10.72	15.27
-11.36	15.22
-10.70	15.19
-10.02	15.13
-10.00	15.11
-9.39	15.13
-8.46	15.06
-8.83	15.14
-8.32	15.13
-7.58	15.13
-8.12	15.13
-7.57	15.13
-7.63	15.13
-7.54	15.15
-7.94	15.21
-7.85	15.14
-7.75	15.13
-8.25	15.14
-7.57	15.13
-7.24	15.13
-7.72	15.13
-7.14	15.06
-6.84	15.05
-7.14	15.04
-6.16	15.05
-6.54	15.13
-7.21	15.13
-6.47	15.07
-6.69	15.05
-6.31	15.05
-6.46	15.04
-6.06	15.05
-6.02	15.05
-5.60	15.00
-5.51	14.96
-4.71	14.90
-4.48	14.90
-4.15	14.95
-4.10	14.97
-4.11	14.90
-3.92	14.89
-3.92	14.96
-3.86	14.91
-3.83	14.89
-3.70	14.89
-3.80	14.97
-3.86	14.96
-3.77	14.89
-3.54	14.82
-3.23	14.74
-2.48	14.71
-1.16	14.68
-0.48	14.57
0.31	14.51
0.73	14.31
0.83	14.08
0.84	13.53
BE
BS	S:27070
0.92	12.83
57.13	13.67
56.01	15.75
53.32	17.51
53.49	18.47
52.95	17.68
50.77	17.33
49.66	16.30
47.20	16.04
46.29	15.21
45.35	14.61
41.41	14.34
40.69	13.96
39.27	13.83
38.35	13.75
36.72	13.97
35.08	14.60
32.68	15.25
31.32	16.22
29.91	17.29
28.43	18.31
26.47	19.66
25.15	20.58
24.52	21.41
22.97	22.09
20.94	22.49
19.15	22.94
17.83	23.06
16.47	23.13
14.99	23.29
13.80	23.50
11.64	23.61
10.70	23.75
8.86	23.70
7.40	23.73
5.92	23.76
-23.76	23.65
-35.40	22.18
-40.64	19.22
-31.03	17.05
-29.54	16.60
-28.09	16.52
-28.43	16.45
-25.87	16.20
-26.78	16.12
-23.91	16.01
-23.65	15.94
-23.11	15.90
-20.66	15.77
-20.08	15.74
-19.42	15.65
-19.62	15.56
-18.01	15.52
-17.03	15.50
-16.76	15.41
-16.12	15.39
-14.50	15.27
-15.35	15.29
-13.26	15.24
-12.00	15.28
-12.32	15.22
-11.44	15.22
-10.50	15.22
-10.53	15.20
-10.33	15.22
-9.81	15.22
-10.69	15.19
-9.79	15.17
-9.73	15.21
-10.04	15.22
-10.23	15.22
-9.78	15.22
-10.02	15.22
-10.14	15.22
-10.25	15.22
-9.88	15.22
-10.48	15.21
-10.06	15.22
-9.70	15.22
-10.63	15.22
-9.91	15.17
-9.35	15.16
-9.74	15.17
-9.66	15.21
-9.62	15.22
-10.18	15.22
-10.01	15.22
-10.14	15.22
-9.59	15.22
-9.77	15.16
-9.71	15.17
-9.01	15.13
-9.34	15.07
-8.61	15.06
-8.19	15.12
-8.49	15.21
-8.36	15.22
-8.22	15.22
-8.34	15.15
-8.40	15.15
-8.32	15.19
-8.09	15.16
-8.51	15.14
-8.09	15.13
-7.44	15.13
-8.00	15.12
-7.24	15.05
-6.68	15.05
-6.99	15.03
-6.06	15.05
-5.80	15.05
-5.95	15.05
-6.11	15.01
-5.37	15.05
-5.46	15.04
-5.57	15.05
-5.37	15.05
-5.24	15.05
-5.86	15.01
-5.32	14.97
-4.78	14.97
-4.80	14.97
-4.46	14.91
-4.21	14.90
-4.01	14.89
-3.55	14.80
-3.10	14.80
-2.87	14.80
-2.81	14.88
-2.94	14.88
-2.78	14.88
-2.73	14.80
-2.22	14.85
-2.02	14.88
-1.98	14.91
-1.78	14.86
-1.48	14.87
-1.35	14.84
-1.13	14.80
-0.88	14.80
-0.67	14.80
-0.52	14.80
-0.45	14.81
-0.49	14.80
-0.40	14.75
-0.14	14.71
0.18	14.65
0.63	14.28
0.85	13.10
BE
BS	S:27071
0.85	13.10
59.08	13.79
56.95	15.57
55.60	17.23
52.85	18.18
51.48	17.35
49.22	17.19
49.20	15.98
48.48	15.67
45.51	15.05
44.01	14.55
43.19	14.19
41.31	13.67
39.83	13.38
38.13	12.98
35.94	12.69
35.45	12.62
33.65	12.49
32.20	12.51
30.81	12.63
29.26	12.76
28.08	13.30
26.09	13.74
24.17	14.44
22.93	15.44
21.43	16.48
19.69	17.70
18.56	18.75
16.53	19.69
14.99	20.38
13.33	20.92
12.07	21.32
10.52	21.64
8.81	21.83
7.37	22.00
6.09	22.02
-16.06	21.92
-27.56	20.75
-32.66	18.48
-27.20	16.94
-27.03	16.48
-25.87	16.25
-25.48	16.22
-25.08	16.13
-24.48	16.06
-23.52	16.01
-23.12	15.91
-21.88	15.89
-22.84	15.81
-21.26	15.70
-20.28	15.66
-20.58	15.67
-18.77	15.54
-18.00	15.44
-17.11	15.41
-15.81	15.31
-15.26	15.37
-14.99	15.30
-13.96	15.26
-13.30	15.32
-12.47	15.31
-12.93	15.32
-12.19	15.36
-11.64	15.30
-12.37	15.31
-11.50	15.30
-11.27	15.30
-11.17	15.30
-11.34	15.30
-10.99	15.30
-10.77	15.30
-11.30	15.30
-11.12	15.22
-10.62	15.22
-10.96	15.27
-10.78	15.30
-10.73	15.30
-11.66	15.30
-11.20	15.30
-11.25	15.28
-11.00	15.28
-10.79	15.30
-11.14	15.22
-10.84	15.22
-10.73	15.22
-10.34	15.21
-10.12	15.22
-10.46	15.22
-10.29	15.18
-9.49	15.13
-9.77	15.13
-9.18	15.13
-9.30	15.13
-8.89	15.06
-7.91	15.13
-8.17	15.13
-7.47	15.13
-8.23	15.12
-7.19	15.05
-6.69	15.05
-7.06	15.05
-6.12	15.01
-5.73	15.01
-5.40	14.96
-5.19	14.96
-4.79	14.91
-4.56	14.96
-4.66	14.98
-4.94	15.05
-5.24	15.03
-5.24	15.00
-5.30	15.00
-5.19	15.04
-5.34	15.05
-5.07	15.02
-4.97	14.97
-4.85	14.96
-4.73	14.97
-4.64	14.97
-4.38	14.96
-4.37	14.97
-4.21	14.96
-4.13	14.97
-4.17	14.96
-4.05	14.96
-4.02	14.96
-4.10	14.96
-4.17	14.97
-4.21	14.97
-4.16	14.91
-4.18	14.90
-3.79	14.89
-3.55	14.88
-3.59	14.89
-3.43	14.88
-3.19	14.88
-3.17	14.80
-2.81	14.80
-2.50	14.85
-2.26	14.94
-2.45	14.97
-2.44	14.89
-2.02	14.88
-1.89	14.88
-1.80	14.88
-1.70	14.88
-1.54	14.88
-1.36	14.80
-1.01	14.76
-0.50	14.67
0.10	14.52
0.71	13.75
BE
BS	S:27072
0.91	12.71
1.78	12.37
10.71	11.51
27.61	10.88
45.01	10.82
57.46	11.76
69.70	13.40
74.91	15.67
72.58	17.96
64.95	19.21
60.78	19.20
59.69	19.27
56.69	19.50
57.52	19.09
53.56	19.30
54.17	19.18
52.27	19.19
50.55	19.22
49.04	19.19
48.33	19.24
46.77	19.57
44.47	19.73
40.84	19.98
36.15	20.16
31.78	20.28
26.36	20.37
19.75	20.63
-14.64	20.53
-27.83	18.79
-17.23	17.24
-25.67	17.46
-31.56	16.98
-29.84	16.11
-27.93	15.93
-27.71	15.82
-28.59	15.67
-27.57	15.44
-26.47	15.33
-26.33	15.25
-24.98	15.13
-24.55	15.04
-24.23	14.94
-23.48	14.85
-22.48	14.74
-22.86	14.73
-21.29	14.60
-21.16	14.52
-20.03	14.48
-20.96	14.50
-20.07	14.41
-19.06	14.37
-19.45	14.31
-17.82	14.33
-17.58	14.25
-16.89	14.15
-16.09	14.13
-15.29	14.12
-14.95	14.11
-14.76	14.04
-14.05	14.00
-12.73	14.04
-12.81	14.06
-12.04	14.04
-11.66	14.04
-11.67	14.04
-11.13	14.02
-11.14	14.02
-10.32	14.04
-10.37	14.04
-10.40	14.05
-9.79	14.10
-10.91	14.13
-10.33	14.13
-9.62	14.16
-10.93	14.21
-10.25	14.23
-10.48	14.21
-10.16	14.17
-10.41	14.18
-10.10	14.21
-10.19	14.27
-10.97	14.30
-11.25	14.23
-10.95	14.18
-10.94	14.19
-10.73	14.21
-10.50	14.21
-10.56	14.21
-10.54	14.18
-10.23	14.13
-9.75	14.13
-9.67	14.08
-9.30	14.10
-8.90	14.13
-9.51	14.07
-8.55	14.10
-8.69	14.06
-8.95	14.06
-8.68	14.13
-8.87	14.13
-8.68	14.11
-8.98	14.15
-8.03	14.13
-8.02	14.07
-8.47	14.05
-7.42	14.04
BE
BS	S:27073
-7.47	14.04
56.71	15.11
55.31	18.75
53.63	22.31
52.27	24.57
50.61	25.22
49.15	26.09
47.72	26.16
46.14	26.74
45.18	27.01
43.79	27.07
41.97	27.42
40.17	27.45
39.24	27.63
37.54	27.67
35.85	27.68
34.69	27.68
33.58	27.64
31.57	27.65
30.28	27.53
28.23	27.45
27.26	27.42
25.42	27.26
23.64	27.20
22.67	27.04
20.82	26.90
19.56	26.80
17.91	26.61
16.48	26.49
14.66	26.29
13.69	25.92
12.07	25.17
10.60	23.99
9.02	22.44
7.56	20.72
5.91	19.50
-2.60	19.14
-4.99	17.57
-1.32	15.72
-0.24	14.72
0.07	13.89
0.10	13.02
0.27	12.34
0.44	12.15
0.62	12.39
0.78	12.67
0.80	13.13
0.87	13.74
0.87	14.61
0.86	15.67
-1.90	16.78
-8.61	17.00
-13.98	16.74
-18.00	16.73
-21.25	16.57
-23.37	16.34
-24.71	15.98
-24.59	15.81
-24.37	15.62
-24.87	15.55
-24.92	15.46
-24.74	15.30
-23.89	15.18
-23.18	15.00
-23.21	14.92
-22.39	14.89
-21.87	14.72
-20.44	14.66
-20.57	14.69
-20.12	14.70
-20.78	14.59
-20.11	14.50
-19.28	14.47
-19.07	14.46
-18.26	14.38
-17.79	14.34
-17.42	14.25
-16.73	14.23
-15.57	14.12
-14.84	14.11
-14.07	14.00
-13.28	14.07
-12.28	14.05
-12.21	14.05
-11.49	14.04
-11.40	14.03
-10.89	14.09
-10.53	14.12
-10.93	14.13
-10.98	14.13
-10.98	14.21
-11.52	14.21
-11.75	14.21
-12.37	14.22
-12.14	14.21
-11.97	14.21
-12.15	14.21
-11.90	14.13
-11.67	14.13
-11.35	14.13
-11.50	14.13
-11.45	14.13
-11.34	14.21
-11.17	14.21
-11.09	14.24
-10.76	14.21
-10.80	14.21
-10.63	14.21
-10.46	14.21
-10.41	14.17
-10.26	14.13
-9.94	14.13
-9.56	14.13
-9.58	14.13
-9.41	14.07
-8.98	14.06
-9.02	14.06
-8.63	14.06
-8.44	14.05
-7.98	13.96
-7.68	13.96
-7.32	14.04
-7.06	14.04
-7.05	14.04
-7.04	14.04
-6.90	14.04
-6.72	14.04
-6.60	14.02
-6.19	13.96
-6.03	13.96
-5.31	14.06
-4.94	14.10
-4.51	14.06
-4.38	13.98
-4.13	14.10
-4.39	14.20
-4.81	14.13
-4.90	14.13
-4.70	14.07
-4.70	14.13
-4.82	14.13
-4.83	14.13
-4.68	14.11
-4.79	14.07
-4.53	14.04
-4.17	14.04
-4.09	14.04
-3.76	14.04
-3.74	14.04
-3.57	14.04
-3.62	14.04
-3.59	14.04
-3.31	14.05
-3.49	14.13
-3.46	14.13
-3.51	14.13
-3.65	14.13
-3.70	14.14
-4.08	14.13
-4.11	14.06
-4.11	14.04
-3.64	14.05
-3.45	14.05
-3.32	13.99
-2.71	13.96
-2.04	13.94
-1.85	13.96
BE
BS	S:27074
-1.86	14.04
56.38	15.09
54.38	18.42
53.45	21.70
52.13	23.95
50.77	24.67
48.11	25.58
48.02	25.48
46.35	25.68
44.23	25.22
42.49	24.24
41.97	23.16
39.94	21.79
38.41	20.57
37.72	19.29
35.80	18.00
34.35	16.94
32.37	15.94
31.32	15.01
30.22	14.05
28.38	13.33
26.93	12.70
25.50	12.06
23.93	11.42
22.60	10.90
20.84	10.44
19.83	10.02
18.13	9.68
16.21	9.45
15.20	9.31
13.89	9.43
11.97	9.83
10.48	10.49
9.05	11.39
7.60	12.61
5.99	13.62
1.37	13.90
-3.93	14.78
-9.84	15.69
-15.28	15.89
-17.70	15.85
-19.78	15.77
-19.75	15.58
-21.22	15.27
-20.27	15.17
-21.38	15.14
-21.31	15.09
-22.77	14.98
-21.36	14.85
-19.53	14.64
-20.45	14.66
-18.97	14.63
-19.22	14.55
-18.34	14.52
-17.60	14.49
-17.57	14.51
-17.05	14.41
-17.16	14.34
-16.17	14.30
-15.34	14.28
-15.61	14.21
-14.40	14.18
-13.29	14.15
-13.27	14.15
-13.25	14.15
-13.06	14.15
-12.97	14.07
-12.71	14.06
-12.15	14.04
-10.90	14.10
-12.02	14.13
-11.25	14.13
-10.81	14.05
-10.99	13.96
-9.41	13.90
-9.08	13.98
-8.25	13.96
-8.33	13.97
-7.49	13.96
-7.43	14.04
-7.86	14.04
-7.76	14.12
-7.55	14.13
-8.20	14.21
-8.29	14.21
-8.48	14.29
-9.26	14.21
-9.41	14.16
-9.76	14.13
-9.17	14.13
-9.34	14.15
-9.13	14.15
-8.55	14.14
-9.11	14.07
-8.06	14.04
-8.06	14.13
-8.83	14.14
-8.16	14.21
-8.61	14.21
-8.48	14.14
-8.81	14.14
-8.75	14.14
-8.44	14.14
-8.95	14.15
-8.57	14.14
-8.05	14.07
-8.30	14.05
-7.63	14.04
-7.35	14.05
-7.56	14.04
-6.91	14.04
-7.05	14.05
-6.49	14.04
-6.74	14.04
-5.97	14.10
-5.25	14.13
-5.98	14.13
-5.22	14.13
-5.00	14.13
-4.87	14.07
-4.61	14.07
-4.48	14.04
-4.40	14.06
-4.28	14.04
-4.00	14.04
-3.79	14.04
-3.76	13.97
-3.65	14.04
-3.77	14.13
-4.42	14.13
-4.47	14.13
-4.36	14.06
-4.55	14.07
-4.36	14.06
-4.34	14.13
-4.35	14.06
-4.40	14.06
-4.16	14.05
-3.83	13.99
-3.67	13.97
-3.32	13.96
-3.11	13.96
-3.10	13.96
-2.51	13.96
-2.30	14.04
-2.30	14.04
-2.35	14.04
-2.17	14.04
-2.23	14.04
-2.33	14.04
-2.34	14.04
-2.32	14.04
-2.50	14.04
-2.33	14.04
-2.29	14.04
-2.27	14.04
-2.20	13.99
-2.10	13.96
-1.82	13.96
-1.85	14.04
-1.67	14.10
-2.30	14.15
-2.59	14.03
-2.48	13.96
-1.92	14.09
-2.14	14.18
-2.68	14.14
BE
BS	S:27075
-2.93	14.07
53.05	15.12
53.18	18.43
52.03	21.67
50.54	23.81
48.79	24.51
48.63	25.28
46.66	25.40
45.15	25.80
43.23	26.09
42.04	26.06
40.46	26.35
39.17	26.30
37.86	26.36
35.29	26.32
34.65	25.82
33.93	24.87
32.34	23.69
30.39	22.37
28.40	20.89
27.58	19.50
26.10	18.11
24.42	16.81
23.24	15.69
21.42	14.80
20.57	14.02
18.90	13.29
17.64	12.67
16.23	12.09
14.68	11.48
13.27	10.98
11.88	10.46
10.19	9.95
9.02	9.55
7.57	9.22
6.04	9.13
1.34	9.14
0.46	9.21
0.23	9.72
0.14	10.81
0.21	12.20
0.37	13.47
0.49	14.88
0.54	16.07
0.22	16.95
-4.78	17.34
-9.56	17.08
-13.10	16.98
-15.78	16.76
-17.52	16.51
-18.49	16.25
-19.01	16.00
-19.37	15.83
-19.71	15.66
-19.59	15.57
-20.00	15.49
-20.29	15.42
-20.24	15.33
-20.97	15.18
-20.27	15.09
-20.56	15.01
-20.35	14.91
-20.29	14.84
-19.01	14.79
-18.83	14.64
-18.76	14.54
-17.59	14.43
-16.53	14.40
-16.22	14.39
-15.09	14.28
-14.22	14.26
-13.82	14.17
-13.21	14.15
-12.72	14.14
-12.39	14.13
-11.43	14.04
-11.09	14.04
-10.74	14.04
-9.89	14.08
-9.56	14.06
-8.82	13.98
-8.60	13.97
-8.13	13.96
-7.61	13.96
-7.26	13.95
-6.45	13.95
-6.03	14.04
-6.21	14.12
-6.99	14.13
-7.29	14.20
-7.46	14.13
-7.86	14.13
-7.94	14.20
-8.30	14.21
-8.66	14.21
-8.58	14.14
-8.47	14.13
-8.29	14.13
-7.96	14.13
-8.11	14.13
-8.03	14.13
-8.23	14.13
-7.99	14.13
-7.97	14.13
-8.28	14.13
-8.20	14.19
-8.37	14.13
-8.28	14.13
-8.11	14.13
-8.22	14.13
-7.93	14.13
-7.95	14.05
-7.48	14.05
-7.19	14.04
-6.46	14.09
-6.13	14.13
-5.66	14.13
-5.75	14.11
-5.52	14.19
-5.85	14.29
-6.96	14.24
-7.28	14.11
-7.34	14.10
-6.51	14.18
-6.77	14.27
-7.20	14.15
-7.11	14.04
-6.38	14.09
-5.98	14.13
-5.60	14.13
-5.26	14.08
-5.11	14.07
-4.80	14.10
-4.59	14.13
-4.96	14.13
-4.70	14.13
-4.95	14.12
-4.79	14.13
-4.94	14.13
-4.83	14.13
-4.82	14.13
-4.82	14.07
-4.70	14.07
-4.50	14.04
-4.42	14.05
-4.24	14.04
-3.92	13.99
-3.76	14.04
-3.48	13.96
-3.06	13.96
-2.87	14.02
-3.16	14.04
-3.31	14.04
-3.30	14.04
-3.11	13.96
-2.85	14.04
-2.70	14.04
-2.90	14.05
-2.94	14.04
-2.89	14.04
-2.63	14.04
-2.58	13.96
-2.26	13.96
-2.01	13.96
-2.21	13.96
-1.89	14.02
-1.91	14.04
BE
BS	S:27076
-1.91	14.04
54.72	15.09
52.99	18.36
51.86	21.54
50.16	23.62
48.31	24.34
47.54	25.11
45.94	25.11
44.02	25.62
42.30	25.83
40.86	25.85
39.53	26.17
38.15	26.08
37.10	26.03
36.04	26.05
34.89	25.91
32.79	25.64
31.55	24.97
30.38	23.85
29.03	22.43
27.33	21.05
26.29	19.69
24.52	18.40
23.11	17.08
21.76	15.85
20.29	14.75
18.97	13.88
17.32	13.05
16.27	12.34
14.55	11.68
13.04	11.08
11.62	10.62
10.08	10.26
8.77	10.12
7.41	10.19
5.84	10.36
1.31	10.44
0.33	10.73
0.18	11.57
0.21	12.92
0.16	14.36
0.30	15.41
-1.78	16.42
-6.78	16.61
-11.57	16.36
-14.06	16.24
-15.91	16.30
-19.20	16.15
-20.17	15.90
-19.77	15.58
-20.76	15.44
-19.67	15.32
-20.72	15.30
-21.48	15.23
-20.30	15.08
-20.90	14.97
-19.48	14.89
-20.00	14.74
-18.35	14.71
-18.05	14.57
-18.52	14.53
-17.45	14.42
-15.90	14.38
-16.20	14.31
-14.77	14.27
-14.15	14.26
-13.54	14.24
-13.48	14.17
-12.86	14.15
-12.11	14.13
-11.98	14.06
-10.93	14.04
-10.54	14.04
-10.11	14.00
-9.37	14.07
-8.78	14.04
-8.05	13.96
-8.11	13.96
-7.56	14.02
-7.58	14.12
-8.38	14.13
-7.91	14.05
-7.49	14.10
-7.52	14.10
-7.53	14.13
-7.69	14.13
-7.25	14.05
-8.08	14.04
-7.00	14.02
-6.37	13.96
-6.77	13.96
-5.61	13.96
-5.13	13.99
-4.51	14.02
-4.33	14.04
-4.12	13.97
-3.64	13.97
-3.75	14.05
-3.70	14.13
-3.98	14.12
-4.27	14.13
-4.63	14.21
-4.93	14.21
-5.44	14.23
-6.03	14.21
-6.03	14.21
-5.77	14.16
-5.55	14.11
-5.14	14.08
-4.59	14.05
-4.48	14.06
-4.36	14.13
-4.83	14.21
-5.28	14.21
-5.17	14.20
-5.93	14.21
-6.51	14.15
-7.11	14.13
-7.17	14.20
-7.42	14.13
-7.64	14.07
-6.82	14.10
-6.25	14.12
-6.00	14.16
-6.23	14.13
-6.29	14.05
-5.69	14.08
-5.52	14.21
-5.73	14.19
-6.38	14.21
-6.16	14.16
-6.05	14.18
-5.95	14.16
-6.96	14.13
-6.84	14.07
-6.17	14.11
-5.84	14.20
-6.00	14.13
-6.30	14.07
-5.37	14.08
-5.17	14.10
-4.49	14.06
-4.03	13.98
-3.75	14.02
-3.74	14.12
-3.77	14.13
-4.24	14.05
-3.89	14.04
-3.88	14.04
-3.97	14.05
-3.76	14.04
-3.74	14.10
-3.81	14.04
-3.88	14.04
-3.57	13.97
-3.34	13.96
-3.10	13.96
-2.91	14.04
-2.67	14.05
-2.54	13.97
-2.35	14.04
-2.34	14.04
-2.43	14.04
-2.55	14.04
-2.63	14.04
-2.67	14.04
-2.92	14.04
BE
BS	S:27077
-2.82	14.03
53.06	15.07
52.89	18.36
52.02	21.54
49.47	23.62
48.82	24.24
46.10	25.10
45.46	24.99
45.04	25.45
43.06	25.81
41.85	25.95
40.94	26.28
39.27	26.30
37.40	26.41
36.76	26.39
35.58	26.13
32.35	25.87
30.45	25.00
29.65	23.70
27.75	22.27
26.35	20.85
25.74	19.32
24.82	17.96
23.58	16.69
21.93	15.57
20.46	14.56
18.35	13.75
17.35	13.03
16.11	12.34
14.52	11.76
13.02	11.31
11.70	10.80
10.27	10.28
8.80	9.90
7.28	9.47
6.13	9.17
1.38	9.12
0.45	8.89
0.25	8.84
0.11	9.34
0.15	10.34
0.36	11.42
0.48	12.87
0.64	14.30
0.67	15.61
0.57	16.70
-3.34	17.47
-8.41	17.38
-13.01	17.07
-15.33	16.92
-17.45	16.67
-18.27	16.43
-19.01	16.05
-18.78	15.83
-18.73	15.72
-19.34	15.64
-19.18	15.47
-19.26	15.32
-18.92	15.29
-19.46	15.22
-19.08	15.13
-19.52	15.06
-20.00	14.99
-19.18	14.87
-19.13	14.73
-18.38	14.64
-17.88	14.53
-16.72	14.48
-16.39	14.40
-16.05	14.30
-14.91	14.27
-14.25	14.18
-13.29	14.15
-12.46	14.13
-11.84	14.27
-12.17	14.29
-11.64	14.14
-10.90	14.19
-10.58	14.19
-10.39	14.21
-10.18	14.15
-9.93	14.09
-9.65	14.08
-8.99	13.98
-8.50	13.97
-8.28	14.05
-8.05	14.05
-8.01	14.04
-8.02	14.04
-7.97	14.12
-7.92	14.21
-8.23	14.21
-8.66	14.21
-8.78	14.21
-8.81	14.21
-9.07	14.21
-8.96	14.21
-8.94	14.23
-9.50	14.16
-9.44	14.15
-8.83	14.14
-8.96	14.21
-8.91	14.19
-8.68	14.14
-8.50	14.14
-8.80	14.19
-8.70	14.21
-8.90	14.23
-9.43	14.21
-9.34	14.15
-9.05	14.13
-8.94	14.14
-8.57	14.14
-8.41	14.13
-8.51	14.14
-8.09	14.05
-7.71	14.04
-7.33	14.04
-7.15	14.04
-7.00	14.05
-6.58	14.04
-6.56	14.04
-6.55	14.04
-6.51	14.05
-6.59	14.10
-6.38	14.08
-5.79	14.12
-5.59	14.15
-5.70	14.13
-5.67	14.19
-5.54	14.13
-5.81	14.13
-5.73	14.08
-5.28	14.12
-5.26	14.13
-5.04	14.07
-4.85	14.04
-4.56	14.04
-4.18	14.04
-4.30	14.12
-4.49	14.13
-4.58	14.13
-4.49	14.07
-4.36	14.06
-4.35	14.06
-4.24	14.06
-4.20	14.07
-4.27	14.06
-4.09	14.04
-3.79	13.98
-3.62	13.97
-3.53	13.96
-3.29	13.96
-3.09	13.96
-3.10	14.02
-3.02	14.04
-2.92	14.04
-2.82	14.04
-2.77	14.04
-2.76	14.04
-2.84	14.05
-2.97	14.10
-3.03	14.12
-2.91	14.05
-2.81	13.97
-2.36	13.96
-2.07	13.96
BE
BS	S:27078
-1.67	13.96
54.46	14.97
51.88	18.18
50.94	21.25
50.25	23.23
48.92	23.92
48.34	24.55
45.64	24.30
44.14	24.08
43.58	23.17
41.41	21.96
40.09	20.86
39.06	19.47
37.21	18.20
35.90	16.98
33.49	15.80
33.30	14.85
32.27	14.01
30.69	13.31
29.13	12.68
27.91	12.03
26.20	11.41
24.22	10.83
22.64	10.40
21.56	10.12
20.16	9.74
19.08	9.67
17.65	9.61
15.81	9.83
14.34	10.23
13.05	10.92
11.97	11.90
10.31	13.12
8.60	14.45
7.32	15.72
5.69	16.50
-0.33	16.64
-10.23	16.84
-15.52	16.60
-17.52	16.57
-19.75	16.37
-20.78	16.03
-19.53	15.90
-20.15	15.85
-19.81	15.81
-21.03	15.73
-19.12	15.63
-18.38	15.47
-18.57	15.53
-17.35	15.47
-16.23	15.39
-15.78	15.38
-15.16	15.37
-14.63	15.38
-14.67	15.36
-13.81	15.30
-13.09	15.31
-12.26	15.30
-12.49	15.31
-11.84	15.29
-10.91	15.22
-10.76	15.19
-10.10	15.17
-9.82	15.08
-9.03	15.07
-8.76	15.06
-7.92	14.99
-6.88	14.97
-6.66	15.04
-6.38	15.11
-6.68	15.13
-6.70	15.07
-6.34	15.13
-6.43	15.13
-6.49	15.13
-7.36	15.19
-7.03	15.13
-6.91	15.13
-7.63	15.13
-6.99	15.13
-6.91	15.05
-6.53	15.05
-6.90	15.11
-6.79	15.13
-6.47	15.11
-7.27	15.05
-6.99	15.13
-6.82	15.13
-7.19	15.13
-7.15	15.15
-7.43	15.19
-7.52	15.22
-8.09	15.20
-8.17	15.16
-7.66	15.13
-7.97	15.13
-7.59	15.13
-7.21	15.13
-7.61	15.05
-6.84	15.05
-6.83	15.03
-6.53	15.03
-6.11	15.05
-6.27	15.13
-6.41	15.05
-6.79	15.05
-6.19	15.05
-5.89	15.05
-6.89	15.05
-6.04	15.07
-6.17	15.05
-5.94	15.05
-6.17	15.01
-5.49	14.97
-5.00	14.96
-5.02	14.97
-4.65	14.97
-4.59	14.97
-4.25	14.90
-4.20	14.90
-3.97	14.89
-3.75	14.89
-3.61	14.88
-3.60	14.94
-3.59	14.96
-3.70	14.96
[truncated: 880,114 more rows]
